# Supplementary material for: Metabolic Effects of Testosterone Replacement Therapy in Patients with Type 2 Diabetes Mellitus or Metabolic Syndrome: A Meta-Analysis
Source: Int J Endocrinol. 2020 Sep 30;2020:4732021. doi: 10.1155/2020/4732021 (PMC7545471; doi:10.1155/2020/4732021)
Supplement: Supplementary Materials — Supplementary Figure 1: TRT group has a greater reduction in HbA1c than the control group (subgroup analysis according to TRT period). Supplementary Figure 2: TRT group has a greater reduction in HbA1c than the control group (subgroup analysis according to HbA1c levels before TRT). Supplementary Figure 3: TRT can significantly reduce the FBG level. Supplementary Figure 4: TRT has a greater reduction in FBG (subgroup analysis according to duration of TRT). Supplementary Figure 5: TRT has a significant reduction in FINS. Supplementary Figure 6: TRT can reduce total cholesterol level. Supplementary Figure 7: TRT may reduce the TG level. Supplementary Figure 8: TRT can promote weight reduction. Supplementary Figure 9: TRT reduces waist circumstance. Supplementary Figure 10: TRT increase total testosterone level in serum. Supplementary Figure 12: TRT does not increase PSA. Supplementary Figure 13: TRT increases hemoglobin. Supplementary Figure 14: TRT increases hematocrit. Supplementary Table 1: TRT improves glycemic control. Supplementary Table 2: change in lipid profiles after TRT intervention. Supplementary Table 3: change in body weight and waist circumference after TRT intervention. Supplementary Table 4: changes in safety parameters after TRT intervention. [file 4732021.f1.zip]

Archive with 3 entries (3 files):
- 4732021.f1/supplementary materials-figures (1).docx
- 4732021.f1/supplementary materials-PRISMA 2009 checklist (1).doc
- 4732021.f1/supplementary materials-tables (1).docx
